# Supplementary material for: Ergogenic Effect of Nitrate Supplementation in Clinical Populations: A Systematic Review and Meta-Analysis
Source: Nutrients. 2024 Nov 8;16(22):3832. doi: 10.3390/nu16223832 (PMC11597481; doi:10.3390/nu16223832)
Supplement: Supplementary file 1 [file nutrients-16-03832-s001.zip]

Archive with 1 entries (1 files):
- nutrients-3286163-supplementary.pdf
